# Supplementary material for: Evaluation of an alpha-cypermethrin + PBO mixture long-lasting insecticidal net VEERALIN® LN against pyrethroid resistant Anopheles gambiae s.s.: an experimental hut trial in M’bé, central Côte d’Ivoire
Source: Parasit Vectors. 2019 Nov 15;12:544. doi: 10.1186/s13071-019-3796-x (PMC6858630; doi:10.1186/s13071-019-3796-x)
Supplement: Supplementary file 1 — Additional file 1: Table S1. Fixed effects in generalised linear mixed effect model to evaluate the efficacy of unwashed and 20-times washed pyrethroid-PBO and pyrethroid-only LLIN against Anopheles gambiae s.s. mosquitoes in MʼBe, Côte d’Ivoire. [file 13071_2019_3796_MOESM1_ESM.xlsx]

## Sheet: Table S1
Additional file 1: Table S1: Fixed effects in generalised linear mixed effect model to evaluate the efficacy of unwashed and 20-times washed pyrethroid-PBO and pyrethroid-only LLIN against Anopheles gambiae mosquitoes in M'Be, Cote d'Ivoire
Entomological indicators	Treatment	Z-value	P-value
Deterrence	Untreated net (Intercept)	17.1152	<0.001
	MAGNet LN 0w	-4.28196	<0.001
	MAGNet LN 20w	-4.44794	<0.001
	VEERALIN 0w	-6.11372	<0.001
	VEERALIN 20w	-6.94426	<0.001
Exiting	Untreated net (Intercept)	-13.4971	<0.001
	MAGNet LN 0w	12.1242	<0.001
	MAGNet LN 20w	9.18327	<0.001
	VEERALIN 0w	11.0021	<0.001
	VEERALIN 20w	12.9532	<0.001
Blood-feeding	Untreated net (Intercept)	3.833	<0.001
	MAGNet LN 0w	-46.612	<0.001
	MAGNet LN 20w	-45.532	<0.001
	VEERALIN 0w	-61.915	<0.001
	VEERALIN 20w	-62.195	<0.001
Mortality	Untreated net (Intercept)	-27.59	<0.001
	MAGNet LN 0w	69.08	<0.001
	MAGNet LN 20w	58.3	<0.001
	VEERALIN 0w	90.24	<0.001
	VEERALIN 20w	79.79	<0.001
Overall insecticidal effect	Untreated net (Intercept)	-3.38	<0.001
	MAGNet LN 0w	-0.63	0.52874
	MAGNet LN 20w	-0.63	0.04
	VEERALIN 0w	0.83	0.40703
	VEERALIN 20w	1.08	0.27948
Personal protection	Untreated net (Intercept)	14.18	<0.001
	MAGNet LN 0w	-5.71	<0.001
	MAGNet LN 20w	-4.81	<0.001
	VEERALIN 0w	-8.64	<0.001
	VEERALIN 20w	-8.63	<0.001
