# Supplementary material for: Evaluation of an alpha-cypermethrin + PBO mixture long-lasting insecticidal net VEERALIN® LN against pyrethroid resistant Anopheles gambiae s.s.: an experimental hut trial in M’bé, central Côte d’Ivoire
Source: Parasit Vectors. 2019 Nov 15;12:544. doi: 10.1186/s13071-019-3796-x (PMC6858630; doi:10.1186/s13071-019-3796-x)
Supplement: Supplementary file 2 — Additional file 2: Table S2. Random effects in generalised linear mixed effect model to evaluate the efficacy of unwashed and 20-times washed pyrethroid-PBO and pyrethroid-only LLIN against Anopheles gambiae s.s. mosquitoes in M’Be, Côte d’Ivoire. [file 13071_2019_3796_MOESM2_ESM.xlsx]

## Sheet: Table S2
Additional file 2: Table S2: Random effects in generalised linear mixed effect model to evaluate the efficacy of unwashed and 20-times washed pyrethroid-PBO and pyrethroid-only LLIN against Anopheles gambiae mosquitoes in M'Be, Cote d'Ivoire
Entomological indicators	Variables	Variance	Standard deviation
Deterrence	day	0.001123	0.03351
	sleeper	3e-06	0.001766
Exiting	day	0.07696	0.2774
	sleeper	0	0
Blood-feeding	day	1.2555	1.1205
	sleeper	0.0206	0.1438
Mortality	day	0.633555	0.79596
	sleeper	0.006338	0.07961
Overall insecticidal effect	day	3.791e-05	0.006157
	sleeper	1.125e-07	0.0003355
Personal protection	day	0.4817	0.694
	sleeper	1.87e-07	0.0004324
Data were analysed using generalised linear mixed effects models with day and sleeper included as random effects
